# Supplementary material for: Analysis of Genetic Diversity and Structure of Eight Populations of Nerita yoldii along the Coast of China Based on Mitochondrial COI Gene
Source: Animals (Basel). 2024 Feb 25;14(5):718. doi: 10.3390/ani14050718 (PMC10930862; doi:10.3390/ani14050718)
Supplement: Supplementary file 1 [file animals-14-00718-s001.zip]

Archive with 1 entries (1 files):
- animals-2720347-supplementary.pdf
